# Supplementary material for: Exploratory analysis of choriocapillaris vasculature as a biomarker of idiopathic epiretinal membrane
Source: PLoS One. 2024 Jul 5;19(7):e0306735. doi: 10.1371/journal.pone.0306735 (PMC11226130; doi:10.1371/journal.pone.0306735)
Supplement: S1 File — (ZIP) [file pone.0306735.s002.zip]

Archive with 56 entries (56 files):
- 10_OD.jpg
- 10_OS.jpg
- 11_OD.jpg
- 11_OS.jpg
- 12_OD.jpg
- 12_OS.jpg
- 13_OD.jpg
- 13_OS.jpg
- 14_OD.jpg
- 14_OS.jpg
- 15_OD.jpg
- 15_OS.jpg
- 16_OD.jpg
- 16_OS.jpg
- 17_OD.jpg
- 17_OS.jpg
- 18_OD.jpg
- 18_OS.jpg
- 19_OD.jpg
- 19_OS.jpg
- 1_OD.jpg
- 1_OS.jpg
- 20_OD.jpg
- 20_OS.jpg
- 21_OD.jpg
- 21_OS.jpg
- 22_OD.jpg
- 22_OS.jpg
- 23_OD.jpg
- 23_OS.jpg
- 24_OD.jpg
- 24_OS.jpg
- 25_OD.jpg
- 25_OS.jpg
- 26_OD.jpg
- 26_OS.jpg
- 27_OD.jpg
- 27_OS.jpg
- 28_OD.jpg
- 28_OS.jpg
- 2_OD.jpg
- 2_OS.jpg
- 3_OD.jpg
- 3_OS.jpg
- 4_OD.jpg
- 4_OS.jpg
- 5_OD.jpg
- 5_OS.jpg
- 6_OD.jpg
- 6_OS.jpg
- 7_OD.jpg
- 7_OS.jpg
- 8_OD.jpg
- 8_OS.jpg
- 9_OD.jpg
- 9_OS.jpg
